# Supplementary material for: Simplified Iohexol-Based Method for Measurement of Glomerular Filtration Rate in Goats and Pigs
Source: Biology (Basel). 2021 May 23;10(6):461. doi: 10.3390/biology10060461 (PMC8224736; doi:10.3390/biology10060461)
Supplement: Supplementary file 1 [file biology-10-00461-s001.zip]

Archive with 1 entries (1 files):
- biology-1230989-supplementary.pdf
